# Supplementary material for: Sheathless High-Throughput Circulating Tumor Cell Separation Using Viscoelastic non-Newtonian Fluid
Source: Micromachines (Basel). 2019 Jul 10;10(7):462. doi: 10.3390/mi10070462 (PMC6680956; doi:10.3390/mi10070462)
Supplement: Supplementary file 1 [file micromachines-10-00462-s001.zip]

Archive with 3 entries (2 files):
- micromachines-538781 - sup - for final check/
- micromachines-538781 - sup - for final check/micromachines-538781 - sup - for final check.docx
- micromachines-538781 - sup - for final check/Supplementary video S1.wmv
